# Supplementary material for: CalScope: methodology and lessons learned for conducting a remote statewide SARS-CoV-2 seroprevalence study in California using an at-home dried blood spot collection kit and online survey
Source: BMC Med Res Methodol. 2024 May 27;24:120. doi: 10.1186/s12874-024-02245-y (PMC11131314; doi:10.1186/s12874-024-02245-y)
Supplement: Supplementary file 1 — Supplementary Material 1. [file 12874_2024_2245_MOESM1_ESM.zip]

Archive with 10 entries (10 files):
- A. Invitation materials.pdf
- B. Test result letter.pdf
- C. Results interpretation letter.pdf
- D. Test Kit Letter.pdf
- E. Test Kit Manual.pdf
- F. Call center protocol.pdf
- G. Communications Toolkit.pdf
- I. REDCap External Modules.pdf
- J. Target recruitment rate.pdf
- H. Phone script_ESM.pdf
